# Supplementary material for: Therapeutic Potential of Rosmarinus officinalis Extract on Endometriosis: Evidence from In Vitro Models
Source: Int J Mol Sci. 2026 Jun 23;27(13):5654. doi: 10.3390/ijms27135654 (PMC13362444; doi:10.3390/ijms27135654)
Supplement: Supplementary file 1 [file ijms-27-05654-s001.zip]

Archive with 1 entries (1 files):
- del Valle Supplementary Fig 1.TIF
